# Supplementary material for: miRNA and mRNA Expression Profiles Associated with Lymph Node Metastasis and Prognosis in Penile Carcinoma
Source: Int J Mol Sci. 2022 Jun 26;23(13):7103. doi: 10.3390/ijms23137103 (PMC9266734; doi:10.3390/ijms23137103)
Supplement: Supplementary file 1 [file ijms-23-07103-s001.zip]

Archive with 1 entries (1 files):
- ijms-1768611-supplementary.pdf
